# Supplementary material for: IGF2BP1—An Oncofetal RNA-Binding Protein Fuels Tumor Virus Propagation
Source: Viruses. 2023 Jun 24;15(7):1431. doi: 10.3390/v15071431 (PMC10385356; doi:10.3390/v15071431)
Supplement: Supplementary file 1 [file viruses-15-01431-s001.zip]

Archive with 1 entries (1 files):
- viruses-2433801-supplementary.pdf
